# Supplementary material for: Estimating nesting habitat characteristics for the Kentish plover (Anarhynchus alexandrinus) with the effect of substrate and vegetation using a Bayesian network approach
Source: PLoS One. 2025 Jun 11;20(6):e0325750. doi: 10.1371/journal.pone.0325750 (PMC12157252; doi:10.1371/journal.pone.0325750)
Supplement: S1 File — We set the possibility of nest site designation at 100% of the nest site. The < 20% category exhibited the highest possibility in the TV cover node and the 73–93% category, in the sand cover node. DV = dry vegetation, TV = total vegetation, LV = live vegetation, A = absence, P = presence. (B) Bayesian network model of non-nest site of Kentish plovers. We set the possibility of nest site designation at 100% of the non-nest site. The < 20% category exhibited the highest possibility in the TV cover node and the > 97% category, in the sand cover node. DV = dry vegetation, TV = total vegetation, LV = live vegetation, A = absence, P = presence. (C) Bayesian network model of sand cover of Kentish plovers. We set the possibility of sand cover at 100% of each category. The BN models demonstrated that the possibility of a nest site in the node of nest site designation decreased as the ambient sand cover increased. (D) Bayesian network model of total vegetation cover of Kentish plovers. We set the possibility of total vegetation cover at 100% of each category. The BN models exhibited that the possibility of a nest site in the node of nest site designation was higher when the ambient total vegetation cover was present to some extent. (E) Bayesian network model of nest site selection of Kentish plovers depending on locations. We set the possibility of each location at 100%. The BN models exhibited the local differences of vegetation and sand cover. (F) Bayesian network model of nest success and fail of Kentish plovers prepared. (A) We set the possibility of nest fate at 100% of nest success. The categories exhibiting the highest possibility of each node were type A (major type: sand) in the cover type node, type 3 (major type: very fine sand) in the sand type node, and the < 2 cm category in the NVD node. The 50 m and >230 m categories showed higher possibility than did the other categories in the NWD node. (B) We set the possibility of nest fate at 100% of nest failure. The cat [file pone.0325750.s001.zip › Supplementary_Kentish_plover_nest_modeling-3-final.xlsx]

## Sheet: Soil_raw_data
Location	Name	Nest fate	Gravel	Very_coarse_sand	Coarse_sand	Medium_sand	Fine_sand	Very_fine_sand	Mud	Loss
1	G1	1	3.6	0.5	0.5	3.4	37.6	44.5	9.3	0.6
1	G2	1	1.3	0.8	0.8	4.7	37.2	44.2	10.2	0.8
1	G3	1	0	0.3	0.3	3.8	50.2	40.1	4.8	0.5
1	G4	1	2.59222	1.59521	0.697906	3.58923	32.6022	41.5753	15.3539	1.99402
1	G5	1	4.0959	2.2977	1.7982	7.89211	36.4635	34.4655	11.5884	1.3986
1	G6	1	0.2	0.6	0.7	2.8	31.3	52.9	11.1	0.4
1	G7	2	3	2.7	4.1	6.3	35.9	34.3	13	0.7
1	G8	1	0	0.1	0.3	9.2	37.9	46.1	6.3	0.1
1	G9	1	0	0.1	1.4	3.4	33.1	45.1	16	0.9
1	G10	1	0.7	6.7	3.3	7.6	38.5	34.7	7.7	0.8
1	G11	1	0.0998004	0.0998004	0.499002	10.6786	47.6048	35.9281	4.39122	0.698603
1	G12	1	0.1	0.3	1.3	3.3	38.3	46.6	9.8	0.3
1	G13	2	0.2	0.3	1.7	3.7	38.8	43.8	11.1	0.4
1	G14	1	0.9	0.5	2	5.2	23.2	32.8	34.5	0.9
1	G15	1	5.59441	2.1978	1.2987	5.29471	28.1718	40.5594	15.3846	1.4985
1	G16	1	1.39442	1.19522	1.49402	6.0757	41.2351	41.1355	7.37052	0.0996016
1	G17	1	0.2997	0.1998	0.3996	7.19281	49.1508	38.2617	3.8961	0.599401
1	G18	1	0.3996	0.0999001	0.1998	5.09491	48.0519	41.0589	4.5954	0.4995
1	G19	2	2.19342	1.29611	0.697906	3.38983	54.2373	31.9043	5.58325	0.697906
1	G20	2	2.89133	1.89432	1.39581	6.97906	26.4207	40.9771	18.6441	0.797607
1	G21	1	0.199203	0.199203	0.199203	9.16335	50.5976	35.0598	3.88446	0.697211
1	G22	1	36.1554	3.98406	3.98406	4.78088	32.7689	16.8327	1.09562	0.398406
1	G23	2	2.19124	0.59761	0.398406	7.76892	66.5339	19.4223	1.29482	1.79283
1	G24	1	0.898204	0.998004	6.78643	28.0439	52.3952	8.08383	0.998004	1.79641
1	G25	2	42.1578	12.7872	7.49251	6.29371	11.988	13.986	4.8951	0.3996
1	G26	1	62.2134	9.17248	5.28415	4.38684	12.1635	4.18744	1.69492	0.897308
1	G27	1	1.2987	1.0989	0.4995	5.09491	75.4246	13.0869	1.998	1.4985
1	G28	1	2.79441	1.1976	0.499002	4.79042	71.3573	14.6707	3.19361	1.49701
1	G29	1	0.599401	0.699301	1.6983	12.5874	51.3487	27.7722	4.3956	0.899101
1	G30	2	0.299401	0.199601	1.0978	10.2794	55.6886	26.7465	4.89022	0.798403
1	G31	1	2.8	2.9	2.6	13.1	46	26.6	5	1
1	G32	2	4.47761	2.18905	1.89055	6.16915	55.0249	24.6766	4.87562	0.696517
1	G33	2	1	0.7	0.5	6	53	32.8	5.6	0.4
1	G34	2	0.5	1.6	2.2	15.4	45.9	28.2	5.5	0.7
1	G35	1	0.5	0.8	1.5	15.2	62.1	16.3	2.8	0.8
1	G36	2	0.5	0.6	0.9	6.6	53.3	31.3	6	0.8
1	G37	2	0.8	1.4	3	14.3	45	29.7	5.1	0.7
1	G38	1	0.2	0.2	0.1	12.5	52.3	30.1	4.3	0.3
1	G39	1	0.5	0.6	1.1	15.5	55.7	22	3.9	0.7
1	G40	2	1.9	1.4	1.7	8.1	49.6	29.5	7	0.8
1	G41	1	1.4	0.7	0.7	4.9	45.9	38.4	7.6	0.4
1	G42	1	0.2	1.6	2.3	11.1	46.2	31.6	6.1	0.9
1	G43	2	1.3	1	1.4	16.9	52.8	22.6	3.5	0.5
1	G44	2	0.7	0.7	0.4	6.8	53.2	31.3	6.4	0.5
1	G45	2	3.4	2	0.9	5.1	47.9	32.2	7.8	0.7
1	G46	2	0.1	0.1	1.9	8.2	53.2	30.3	5.5	0.7
1	G47	2	0.4	0.3	1.3	12.3	58.1	22.5	4.6	0.5
1	G48	1	0.7	0.3	2.3	6	37.3	43.8	9.2	0.4
1	G49	2	0.1	0.4	1.5	7.8	47.4	34	8.2	0.6
1	G50	2	0.5	0.2	2.1	9.1	42.2	35.7	9.2	1
1	G51	2	0.6	0.2	1.1	9.9	63.8	20.1	3.3	1
1	G52	2	0.4	0.4	2.2	8.4	47.8	33.3	7	0.5
1	G53	1	1.3	1	9.4	18.2	44.1	20.1	4.8	1.1
1	G54	2	0.4	1.1	2.1	9.5	40.6	39	4.3	3
1	G55	1	0	0.3	0.3	4.4	64.1	25.1	4.5	1.3
1	G56	1	0.1	0.6	1.6	2.9	44.7	41	8.1	1
1	G57	2	0	0.8	1.7	4.7	40.7	39.5	12.1	0.5
1	G58	1	1	1.4	0.9	3.8	35.8	41.7	14.9	0.5
1	G59	2	0.1	0.1	0.4	15.4	53.4	27.4	3	0.2
1	G60	1	0.7	0.6	1.5	8.6	43.3	35.4	9.5	0.4
1	G61	2	0.1	0.1	0.2	18.6	57	21.7	2.1	0.2
1	G62	2	0.4	0.6	0.6	8.4	51.3	32.8	5.5	0.4
1	G63	2	0.1	0.2	2	6.2	48.6	34.6	7.6	0.7
2	B1	1	1.9	5.2	8.7	42.3	15.1	2.4	23.9	0.5
2	B2	1	1.7	7.4	10.4	17.8	19.9	5.3	37.1	0.4
2	B3	1	0	0.2	5.9	8.8	28.5	41.1	14.9	0.6
2	B4	1	0	0.1	1.5	10.6	37.2	38.1	12.3	0.2
2	B5	1	0	0.1	1.4	7.9	31.8	40.2	18.2	0.4
2	B6	1	0	0.1	0.6	9.5	34.9	43.3	10.8	0.8
2	B7	1	0	0.1	1.9	4.8	45.8	43.8	3	0.6
2	B8	1	0.3	1.1	2	7.9	30.2	43.3	14.6	0.6
2	B9	1	0	0.5	5.8	20.6	35.4	29.9	7.4	0.4
2	B10	1	0	1.6	6	24.2	31.8	27.1	8.4	0.9
2	B11	1	0.5	1.6	2.8	15.7	35.9	33.9	9.5	0.1
2	B12	1	0.1	0.2	2	15.6	46.7	28.7	5.4	1.3
2	B13	1	0	0.1	0.9	14.3	41.2	38.2	4.9	0.4
2	B14	1	4.1	1.8	14.6	21.9	30.4	20.1	6.5	0.6
2	B15	1	0.1	0.4	2.8	9.5	23.6	48.9	13	1.7
2	B16	1	0	0.1	4.1	5.6	42	35.8	11.4	1
2	B17	1	0	0.1	2.9	6.5	29.6	46.4	13.7	0.8
2	B18	1	0	0.1	1.7	14.3	37.6	36.3	9.4	0.6
2	B19	1	0.4	1.4	4.5	10.6	27.8	39.7	14.4	1.2
2	B20	1	0.7	0.8	11.4	13.1	37.6	31.3	4.6	0.5
2	B21	1	0.1	0.1	2	10	39.1	40.3	7.4	1
2	B23	1	1.2	2.8	13.2	20.6	20.4	28.1	12.5	1.2
2	B24	1	0.8	2.5	12.2	16.4	35.1	25	6.7	1.3
2	B25	1	0.1	0.1	2.6	5.9	38.6	44.3	7.3	1.1
2	B26	1	0	0.3	7.6	18.1	30.3	32.4	10	1.3
2	B27	1	0.5	1	9.2	18.4	20.8	35.4	14.1	0.6
2	B28	2	1.6	5.6	13.5	20.8	23.2	26.1	8.3	0.9
2	B29	2	1.8	3.3	15	20.3	24.1	24.3	10	1.2
2	B30	2	0	0.1	1.5	11.1	25.1	42.1	19.5	0.6
2	B31	1	0.2	0.3	4.8	13.3	25.2	40	14.8	1.4
2	B32	2	1.3	3.1	10.8	20	30.1	24.2	9.3	1.2
2	B33	2	0	0.8	11.6	13.5	52.8	19.6	0.9	0.8
2	B34	2	1	3.6	3.3	5.6	23.1	47.8	14.9	0.7
2	B35	2	2.2	3.7	8.6	16.6	21.4	34.9	12.1	0.5
2	B36	1	0.1	1	7.4	15	34	18.1	23.7	0.7

## Sheet: Quadrate_raw_data
Location	Name	Nest or Random	Nest fate	Nest type	Nest type2	Nest area	Dried vegetation	Object	Shell	Vegetation	Sand	Granule	Pebble	Granule+Pebble	Cobble
2	B1	1	1	shell	#NAME?	1.13935	0.10882	0	1.01781	9.73736	87.9926	0	0.00407	0.00407	0
2	B1	2	1	0	#NAME?	0	0.12151	0.24713	1.3071	0	98.2982	0	0.02605	0.02605	0
2	B1	2	1	0	#NAME?	0	0.03607	0.08354	1.45432	0	98.4261	0	0	0	0
2	B2	1	1	mix	#NAME?	1.28151	0.0063	0	0.31464	0	98.3976	0	0	0	0
2	B2	2	1	0	#NAME?	0	0.12599	0.01434	0.33073	0	99.4884	0	0.04049	0.04049	0
2	B2	2	1	0	#NAME?	0	12.754	0.01667	0.61793	0.27855	86.3151	0	0.01779	0.01779	0
2	B3	1	1	dv	#NAME?	1.11122	3.16547	0	0	0	95.7233	0	0	0	0
2	B3	2	1	0	#NAME?	0	0.87239	0	0.03096	0	99.0967	0	0	0	0
2	B3	2	1	0	#NAME?	0	0.04939	0.06554	0	0	99.8851	0	0	0	0
2	B4	1	1	dv	#NAME?	0.61113	0.4233	0	0.06716	0	98.8984	0	0	0	0
2	B4	2	1	0	#NAME?	0	1.02548	0	0.05578	0	98.9187	0	0	0	0
2	B4	2	1	0	#NAME?	0	0.09115	0	0.06336	0	99.8455	0	0	0	0
2	B5	1	1	dv	#NAME?	1.52836	5.79835	0	0.13926	0	92.534	0	0	0	0
2	B5	2	1	0	#NAME?	0	1.45299	0	0.10834	0	98.4072	0	0.03152	0.03152	0
2	B5	2	1	0	#NAME?	0	3.3822	0	0.13054	0	96.4873	0	0	0	0
2	B6	1	1	dv	#NAME?	0.58195	7.06904	0	0.0591	16.27	76.0199	0	0	0	0
2	B6	2	1	0	#NAME?	0	0.31762	0	0.04571	17.5319	82.1048	0	0	0	0
2	B6	2	1	0	#NAME?	0	0.61075	0	0.03121	52.954	46.393	0	0.01099	0.01099	0
2	B7	1	1	mix	#NAME?	1.00444	0.59488	0	0	57.3384	41.0623	0	0	0	0
2	B7	2	1	0	#NAME?	0	0	0	0	92.1376	7.86244	0	0	0	0
2	B7	2	1	0	#NAME?	0	0	0	0	0	87.8988	12.1012	0	12.1012	0
2	B8	1	1	dv	#NAME?	0.60695	7.40423	0	0	0.42661	91.5622	0	0	0	0
2	B8	2	1	0	#NAME?	0	0.07107	0	0	0	99.9289	0	0	0	0
2	B8	2	1	0	#NAME?	0	0.09565	0	0	0	99.9043	0	0	0	0
2	B9	1	1	ds	#NAME?	0.40941	11.3814	0	0	0	88.2091	0	0	0	0
2	B9	2	1	0	#NAME?	0	0.31975	0	0	0	99.6803	0	0	0	0
2	B9	2	1	0	#NAME?	0	12.5526	0	0	0	87.4474	0	0	0	0
2	B10	1	1	mix	#NAME?	0.71725	2.73083	0	0.54601	0	96.0059	0	0	0	0
2	B10	2	1	0	#NAME?	0	1.95703	0	0.06663	0	97.9763	0	0	0	0
2	B10	2	1	0	#NAME?	0	12.2737	0	0.05198	22.996	64.645	0	0.03342	0.03342	0
2	B11	1	1	sand	#NAME?	0.99277	0.852955	0	1.63887	13.4116	82.774	0	0.32988	0.32988	0
2	B11	2	1	0	#NAME?	0	0.17479	0	2.82769	7.46379	88.9229	0	0.61083	0.61083	0
2	B11	2	1	0	#NAME?	0	3.73686	0.38007	0.76996	22.8768	71.6064	0	0.62989	0.62989	0
2	B12	1	1	mix	#NAME?	0.787	7.71269	1.79039	2.72134	0	86.9538	0	0.03477	0.03477	0
2	B12	2	1	0	#NAME?	0	5.84877	0	2.50032	0.61154	91.0087	0	0.0307	0.0307	0
2	B12	2	1	0	#NAME?	0	12.0888	0	1.18924	2.88	83.7145	0	0.12745	0.12745	0
2	B13	1	1	dv	#NAME?	0.75888	64.1494	0	0	0.49435	34.5974	0	0	0	0
2	B13	2	1	0	#NAME?	0	51.2202	0	0.00809	0.91967	47.6843	0	0.16777	0.16777	0
2	B13	2	1	0	#NAME?	0	72.2539	0	0	0.64904	26.2275	0	0.01185	0.01185	0.85763
2	B14	1	1	mix	#NAME?	0.76442	1.1065	0	0.29029	0.02792	97.8109	0	0	0	0
2	B14	2	1	0	#NAME?	0	24.2775	0	0.00688	0.24582	75.4698	0	0	0	0
2	B14	2	1	0	#NAME?	0	1.11931	0	0.17779	0	98.7029	0	0	0	0
2	B15	1	1	mix	#NAME?	1.10606	0.97184	0	0.29518	13.4574	84.1601	0	0.00934	0.00934	0
2	B15	2	1	0	#NAME?	0	0.64641	0	0.07869	41.4667	57.8082	0	0	0	0
2	B15	2	1	0	#NAME?	0	2.85509	0	0.05914	19.7351	77.3507	0	0	0	0
2	B16	1	1	dv	#NAME?	0.8741	5.07909	0	0	0	94.0468	0	0	0	0
2	B16	2	1	0	#NAME?	0	0.02889	0	0	0	99.9711	0	0	0	0
2	B16	2	1	0	#NAME?	0	0.06325	0	0	0	99.9368	0	0	0	0
2	B17	1	1	dv	#NAME?	0.94557	79.8426	0	0	3.6846	15.5272	0	0	0	0
2	B17	2	1	0	#NAME?	0	1.00295	0	0.02341	0.1032	98.8704	0	0	0	0
2	B17	2	1	0	#NAME?	0	8.46669	0	3.95346	0	87.5798	0	0	0	0
2	B18	1	1	ds	#NAME?	0.82847	0.8446	0	0.07586	0	98.2511	0	0	0	0
2	B18	2	1	0	#NAME?	0	0.83718	0	0.01659	0.75634	98.3899	0	0	0	0
2	B18	2	1	0	#NAME?	0	0.94605	0	0.01184	0.03519	99.0069	0	0	0	0
2	B19	1	1	shell	#NAME?	1.15432	9.22871	0.00524	0.49628	51.444	37.6714	0	0	0	0
2	B19	2	1	0	#NAME?	0	6.77268	0	0.65904	9.28446	83.2838	0	0	0	0
2	B19	2	1	0	#NAME?	0	25.3058	0	0.12719	21.0599	53.5071	0	0	0	0
2	B20	1	1	ds	#NAME?	1.40528	3.96276	0.03465	0	0	94.5973	0	0	0	0
2	B20	2	1	0	#NAME?	0	1.21246	0	0.07856	0	98.709	0	0	0	0
2	B20	2	1	0	#NAME?	0	1.04526	0	0.01344	6.78023	92.1611	0	0	0	0
2	B21	1	1	shell	#NAME?	0.55313	0.1616	0	0.76669	19.1358	79.3828	0	0	0	0
2	B21	2	1	0	#NAME?	0	0.39616	0	0.32337	15.3763	83.9042	0	0	0	0
2	B21	2	1	0	#NAME?	0	0	0	1.0659	11.335	87.5845	0	0.01459	0.01459	0
2	B23	1	1	dv	#NAME?	0.54573	11.8979	0	0.65944	0.06447	86.8078	0	0.02471	0.02471	0
2	B23	2	1	0	#NAME?	0	0.23664	0	1.52864	0	98.2289	0	0.00586	0.00586	0
2	B23	2	1	0	#NAME?	0	0.09603	0.01744	1.21788	0	98.6648	0	0.00387	0.00387	0
2	B24	1	1	shell	#NAME?	1.70525	2.51085	0	1.22946	0	94.5544	0	0	0	0
2	B24	2	1	0	#NAME?	0	0.10711	0	1.01129	0	98.8816	0	0	0	0
2	B24	2	1	0	#NAME?	0	0.12011	0	1.39321	0	98.4753	0	0.0114	0.0114	0
2	B25	1	1	mix	#NAME?	0.91007	2.03638	0	0.20973	7.51792	89.3259	0	0	0	0
2	B25	2	1	0	#NAME?	0	0.01379	0	0.0952	2.86106	97.0299	0	0	0	0
2	B25	2	1	0	#NAME?	0	0.07808	0	0.05068	0.35085	99.5204	0	0	0	0
2	B26	1	1	dv	#NAME?	1.47288	16.1348	0	0.03752	0.31708	82.0377	0	0	0	0
2	B26	2	1	0	#NAME?	0	0.20163	0	0.04098	0.03133	99.7261	0	0	0	0
2	B26	2	1	0	#NAME?	0	2.43703	0	0.00595	0.17341	97.3836	0	0	0	0
2	B27	1	1	dv	#NAME?	0.53393	3.60603	0.04822	0.0748	0.10717	95.6299	0	0	0	0
2	B27	2	1	0	#NAME?	0	0.63093	0	0.24868	0.31735	98.803	0	0	0	0
2	B27	2	1	0	#NAME?	0	1.56465	0.25263	0.21417	0.68021	97.2883	0	0	0	0
2	B28	1	2	mix	#NAME?	0.91106	3.44368	0	0.83331	0.12944	94.6825	0	0	0	0
2	B28	2	2	0	#NAME?	0	0.18136	0	0.46279	16.1769	83.1789	0	0	0	0
2	B28	2	2	0	#NAME?	0	0.90406	0	0.29884	0.09576	98.7013	0	0	0	0
2	B29	1	2	shell	#NAME?	0.58324	1.62985	0	1.05554	0.00853	96.6932	0	0.02966	0.02966	0
2	B29	2	2	0	#NAME?	0	0.00303	0	2.31535	0	97.6816	0	0	0	0
2	B29	2	2	0	#NAME?	0	0.25084	0	1.4048	0	98.3444	0	0	0	0
2	B30	1	2	ds	#NAME?	1.00308	0.40725	0	0.34547	0.04011	98.2041	0	0	0	0
2	B30	2	2	0	#NAME?	0	1.46213	0	0.06767	0.05888	98.4113	0	0	0	0
2	B30	2	2	0	#NAME?	0	1.39847	0	0.06204	0.05327	98.4862	0	0	0	0
2	B31	1	1	mix	#NAME?	0.78433	0.70213	0	0	0.36394	98.1496	0	0	0	0
2	B31	2	1	0	#NAME?	0	0.08732	0	0	0.55975	99.3529	0	0	0	0
2	B31	2	1	0	#NAME?	0	1.51137	0	0.05676	1.08061	97.3513	0	0	0	0
2	B32	1	2	mix	#NAME?	0.91597	4.13705	0	0.16605	0	94.7809	0	0	0	0
2	B32	2	2	0	#NAME?	0	0.94732	0	0.2912	0.58629	98.1752	0	0	0	0
2	B32	2	2	0	#NAME?	0	0.82324	0	0.11544	0.1692	98.8194	0	0.07272	0.07272	0
2	B33	1	2	ds	#NAME?	1.34687	0.0624	0	0.21341	0	98.3773	0	0	0	0
2	B33	2	2	0	#NAME?	0	0.04	0	0.0782	0	99.8818	0	0	0	0
2	B33	2	2	0	#NAME?	0	0	0	0.07454	0	99.9255	0	0	0	0
2	B34	1	2	mix	#NAME?	0.5933	0.68456	0	0	0.63067	98.0915	0	0	0	0
2	B34	2	2	0	#NAME?	0	0.32514	0	0.06834	0	99.6065	0	0	0	0
2	B34	2	2	0	#NAME?	0	0.03131	0	0.02394	0	99.9447	0	0	0	0
2	B35	1	2	shell	#NAME?	0.76238	0	0	1.03506	0	98.2026	0	0	0	0
2	B35	2	2	0	#NAME?	0	0.05724	0	0.56614	0	99.3766	0	0	0	0
2	B35	2	2	0	#NAME?	0	0.01856	0	0.75291	0	99.2285	0	0	0	0
2	B36	1	1	dv	#NAME?	0.57342	32.2357	0	0	6.25347	60.9374	0	0	0	0
2	B36	2	1	0	#NAME?	0	0.4675	0	0.04707	0.04738	99.438	0	0	0	0
2	B36	2	1	0	#NAME?	0	1.55535	0	0.08533	0	98.3593	0	0	0	0
1	G1	1	1	mix	#NAME?	0.7529	15.9353	0	0.70719	11.0178	71.2048	0	0.38198	0.38198	0
1	G1	2	1	0	#NAME?	0	7.90872	0	0.09142	15.328	76.5479	0	0.12396	0.12396	0
1	G1	2	1	0	#NAME?	0	21.3336	0	0.27178	7.55802	70.5701	0.00237	0.26418	0.26655	0
1	G2	1	1	mix	#NAME?	1.10222	37.4111	0	0.92899	5.73328	54.7076	0	0.11684	0.11684	0
1	G2	2	1	0	#NAME?	0	32.6324	0	0.40279	6.0705	60.8322	0	0.06209	0.06209	0
1	G2	2	1	0	#NAME?	0	9.6084	0	0.44203	9.53097	80.3225	0	0.09614	0.09614	0
1	G3	1	1	mix	#NAME?	1.02121	49.8238	0	0.14106	3.06594	45.9479	0	0	0	0
1	G3	2	1	0	#NAME?	0	63.2637	0	0.09052	2.56833	34.0775	0	0	0	0
1	G3	2	1	0	#NAME?	0	79.9815	0	0.0783	3.38788	16.5523	0	0	0	0
1	G4	1	1	dv	#NAME?	1.10621	46.1239	0	0.43106	22.49	29.8488	0	0	0	0
1	G4	2	1	0	#NAME?	0	71.7701	0	0.34735	13.5398	14.3427	0	0	0	0
1	G4	2	1	0	#NAME?	0	71.5518	0	0.32576	6.42834	21.6941	0	0	0	0
1	G5	1	1	dv	#NAME?	1.25757	24.6	0	0.42483	10.8844	62.7034	0	0.12982	0.12982	0
1	G5	2	1	0	#NAME?	0	1.05325	0	0.11275	77.3042	21.5298	0	0	0	0
1	G5	2	1	0	#NAME?	0	0.67875	0	1.49954	0.11478	97.7069	0	0	0	0
1	G6	1	1	shell	#NAME?	1.09604	21.1837	0	0.37558	7.84193	69.5027	0	0	0	0
1	G6	2	1	0	#NAME?	0	11.0213	0.04955	1.74607	10.1838	76.9993	0	0	0	0
1	G6	2	1	0	#NAME?	0	86.1196	0	0.1298	3.1102	10.6404	0	0	0	0
1	G7	1	2	dv	#NAME?	0.69773	77.469	0	0.04669	5.4074	16.3791	0	0	0	0
1	G7	2	2	0	#NAME?	0	82.8642	0	0.01644	9.53587	7.5835	0	0	0	0
1	G7	2	2	0	#NAME?	0	80.9223	0	0.02017	17.8725	1.18497	0	0	0	0
1	G8	1	1	sand	#NAME?	0.72496	19.4971	0	0.58682	0.27553	78.9156	0	0	0	0
1	G8	2	1	0	#NAME?	0	0.67812	0	23.1515	0.04006	76.1303	0	0	0	0
1	G8	2	1	0	#NAME?	0	2.01931	0	0.47445	0	97.5062	0	0	0	0
1	G9	1	1	dv	#NAME?	0.48659	77.3931	0	0.0142	2.60131	19.5048	0	0	0	0
1	G9	2	1	0	#NAME?	0	80.69	0	0.00529	5.01499	14.2897	0	0	0	0
1	G9	2	1	0	#NAME?	0	77.522	0	0.06531	3.70482	18.7079	0	0	0	0
1	G10	1	1	mix	#NAME?	0.52296	32.5876	0	0.03484	19.0507	47.3313	0	0.4725	0.4725	0
1	G10	2	1	0	#NAME?	0	37.1536	0	0.06538	23.3083	39.0317	0	0.31742	0.31742	0.12355
1	G10	2	1	0	#NAME?	0	4.84013	0.04276	0.09308	10.4455	82.4841	0	1.87616	1.87616	0.21827
1	G11	1	1	mix	#NAME?	0.53875	12.272	0	5.17892	2.39417	79.5826	0	0.03361	0.03361	0
1	G11	2	1	0	#NAME?	0	0.23573	0	10.2863	2.67565	86.7457	0	0.0566	0.0566	0
1	G11	2	1	0	#NAME?	0	0.03204	0	16.505	0.02016	83.4358	0	0.00696	0.00696	0
1	G12	1	1	mix	#NAME?	0.99602	19.3057	0	5.0473	5.16325	69.4877	0	0	0	0
1	G12	2	1	0	#NAME?	0	15.5387	0	7.5091	6.8559	70.0963	0	0	0	0
1	G12	2	1	0	#NAME?	0	21.9506	0	0.4514	9.73878	67.8592	0	0	0	0
1	G13	1	2	dv	#NAME?	0.91902	88.2881	0	0.01445	8.52044	2.25803	0	0	0	0
1	G13	2	2	0	#NAME?	0	51.0816	0	0.0093	38.2686	10.6405	0	0	0	0
1	G13	2	2	0	#NAME?	0	74.5308	0	0.02367	13.4707	11.9749	0	0	0	0
1	G14	1	1	dv	#NAME?	1.05892	70.6193	0	0.04546	6.96262	21.3137	0	0	0	0
1	G14	2	1	0	#NAME?	0	85.7107	0	0	7.85341	6.43593	0	0	0	0
1	G14	2	1	0	#NAME?	0	57.9147	0	0.23518	5.54488	36.3052	0	0	0	0
1	G15	1	1	dv	#NAME?	0.81876	30.9537	0	0.75648	10.5038	56.924	0	0.04327	0.04327	0
1	G15	2	1	0	#NAME?	0	33.8895	0	1.26619	16.2511	48.5932	0	0	0	0
1	G15	2	1	0	#NAME?	0	3.27396	0	10.7079	13.8317	72.1865	0	0	0	0
1	G16	1	1	mix	#NAME?	1.02353	11.2816	0.03935	0.59897	10.1262	69.7565	0	6.42771	6.42771	0.74621
1	G16	2	1	0	#NAME?	0	4.61608	0	0.1581	16.0085	79.0544	0	0.16297	0.16297	0
1	G16	2	1	0	#NAME?	0	2.6064	0	0.48418	8.05636	88.5796	0	0.27351	0.27351	0
1	G17	1	1	sand	#NAME?	1.43204	8.56661	0	0	0	90.0014	0	0	0	0
1	G17	2	1	0	#NAME?	0	23.7151	0	0.00374	1.13913	75.142	0	0	0	0
1	G17	2	1	0	#NAME?	0	1.05433	3.46434	0	0.14856	95.3217	0	0.01106	0.01106	0
1	G18	1	1	sand	#NAME?	1.0188	21.0354	0	0.00468	8.39487	69.5463	0	0	0	0
1	G18	2	1	0	#NAME?	0	10.3892	0	0	4.50531	85.1055	0	0	0	0
1	G18	2	1	0	#NAME?	0	2.32428	0	0.00084	0.95845	96.7164	0	0	0	0
1	G19	1	2	dv	#NAME?	0.94291	53.2319	0	0	22.6465	23.1786	0	0	0	0
1	G19	2	2	0	#NAME?	0	76.9822	0	0.01398	12.0726	10.9312	0	0	0	0
1	G19	2	2	0	#NAME?	0	75.5861	0	0.02953	9.07651	15.3078	0	0	0	0
1	G20	1	2	dv	#NAME?	0.76125	65.1307	0	0.10224	14.0083	19.9607	0	0.03682	0.03682	0
1	G20	2	2	0	#NAME?	0	56.893	0	0.05927	11.711	31.3367	0	0	0	0
1	G20	2	2	0	#NAME?	0	23.9943	0	0.21673	12.2181	63.5708	0	0	0	0
1	G21	1	1	sand	#NAME?	0.68408	7.98187	0	0	1.92793	89.4061	0	0	0	0
1	G21	2	1	0	#NAME?	0	5.94412	0	0	5.4255	88.6304	0	0	0	0
1	G21	2	1	0	#NAME?	0	5.12085	0	0	5.41715	89.462	0	0	0	0
1	G23	1	1	dv	#NAME?	1.30585	26.2103	0	0.87729	7.7753	63.7437	0	0.08758	0.08758	0
1	G23	2	1	0	#NAME?	0	75.6383	0	0.10531	5.43719	18.8192	0	0	0	0
1	G23	2	1	0	#NAME?	0	35.5513	0	0.35374	5.50797	58.5629	0	0.02407	0.02407	0
1	G24	1	1	shell	#NAME?	0.72421	2.78447	0.05772	28.5178	0	67.9158	0	0	0	0
1	G24	2	1	0	#NAME?	0	1.51108	0	7.11019	0.04777	91.331	0	0	0	0
1	G24	2	1	0	#NAME?	0	0.07941	0.02852	15.556	0	84.2716	0	0.06451	0.06451	0
1	G27	1	1	dv	#NAME?	0.44812	21.4852	0	0.00761	23.7097	54.3494	0	0	0	0
1	G27	2	1	0	#NAME?	0	20.1027	0	0.01811	24.1413	55.7378	0	0	0	0
1	G27	2	1	0	#NAME?	0	28.1765	0	0.01505	25.2095	46.5989	0	0	0	0
1	G28	1	1	dv	#NAME?	0.59818	4.58263	0	0	3.92492	90.8943	0	0	0	0
1	G28	2	1	0	#NAME?	0	1.3752	0	0	1.52489	97.0999	0	0	0	0
1	G28	2	1	0	#NAME?	0	0.49845	0	0	1.15036	98.3512	0	0	0	0
1	G29	1	1	shell	#NAME?	1.837	1.12207	0	17.3198	1.53002	78.1684	0	0.02273	0.02273	0
1	G29	2	1	0	#NAME?	0	3.83459	0	2.16814	0.13869	93.8586	0	0	0	0
1	G29	2	1	0	#NAME?	0	10.6841	0.02468	2.69808	0.28511	86.2968	0	0.01126	0.01126	0
1	G30	1	2	sand	#NAME?	0.93392	3.66944	0	0.14601	3.24545	91.3382	0	0.66697	0.66697	0
1	G30	2	2	0	#NAME?	0	2.24828	0	0.00432	2.56393	95.1835	0	0	0	0
1	G30	2	2	0	#NAME?	0	8.25111	0	0.5641	2.48062	88.7042	0	0	0	0
1	G31	1	1	shell	#NAME?	0.65519	0.25927	0	11.3588	1.11494	86.6118	0	0	0	0
1	G31	2	1	0	#NAME?	0	0.1656	0.19032	7.26223	0.58253	91.7444	0	0.0549	0.0549	0
1	G31	2	1	0	#NAME?	0	0.54365	0	0.49346	0.42941	98.5335	0	0	0	0
1	G32	1	1	dv	#NAME?	1.21764	1.26206	0	0.50252	1.38351	95.6343	0	0	0	0
1	G32	2	1	0	#NAME?	0	0.69691	0	0.26286	1.0769	97.9633	0	0	0	0
1	G32	2	1	0	#NAME?	0	0.72694	0	0.05345	3.20652	96.0131	0	0	0	0
1	G33	1	2	sand	#NAME?	1.70469	1.1547	0	2.11941	0.75833	94.1186	0	0.14425	0.14425	0
1	G33	2	2	0	#NAME?	0	0.4197	0	0.03604	1.22504	98.3192	0	0	0	0
1	G33	2	2	0	#NAME?	0	1.06122	0	0.07243	0.36427	98.4715	0	0.0306	0.0306	0
1	G34	1	2	shell	#NAME?	1.17453	1.70186	0	4.97351	1.04644	91.096	0	0.00769	0.00769	0
1	G34	2	2	0	#NAME?	0	2.60558	0	1.4942	2.5123	93.3879	0	0	0	0
1	G34	2	2	0	#NAME?	0	1.76353	0	4.50856	0.85947	92.8684	0	0	0	0
1	G35	1	1	shell	#NAME?	1.37899	2.17937	0	8.40504	0.95843	87.0139	0	0.0643	0.0643	0
1	G35	2	1	0	#NAME?	0	0.85264	0.02967	7.7554	1.91933	89.4243	0	0.01862	0.01862	0
1	G35	2	1	0	#NAME?	0	2.8057	0	4.89248	0.73509	91.4724	0	0.09429	0.09429	0
1	G36	1	2	shell	#NAME?	1.04391	7.31047	0	1.36212	10.4929	79.7259	0	0.06478	0.06478	0
1	G36	2	2	0	#NAME?	0	3.8546	0	2.3811	0.19437	93.5615	0	0.00844	0.00844	0
1	G36	2	2	0	#NAME?	0	0.95339	0	5.50158	0	93.545	0	0	0	0
1	G37	1	2	shell	#NAME?	0.96362	2.2155	0.08314	8.2896	4.75744	83.6907	0	0	0	0
1	G37	2	2	0	#NAME?		3.52703	0	4.38854	1.48668	90.5977	0	0	0	0
1	G37	2	2	0	#NAME?	0	4.78628	0	0.30406	3.50442	91.4052	0	0	0	0
1	G38	1	1	sand	#NAME?	1.29516	7.28472	0	0.01425	7.51013	83.8957	0	0	0	0
1	G38	2	1	0	#NAME?	0	3.96737	0	0.01309	2.08795	93.9316	0	0	0	0
1	G38	2	1	0	#NAME?	0	1.68238	0	0.01149	13.2656	85.0405	0	0	0	0
1	G39	1	1	sand	#NAME?	1.2101	3.91346	0.14632	0.75814	9.26088	84.4708	0	0.24028	0.24028	0
1	G39	2	1	0	#NAME?	0	1.35455	0	0.02151	10.2678	88.1355	0	0.22065	0.22065	0
1	G39	2	1	0	#NAME?	0	1.92109	0	0.0268	10.3398	87.0805	0	0.3967	0.3967	0.23515
1	G40	1	2	shell	#NAME?	1.81257	6.15983	0	2.64655	4.40279	84.8449	0	0.13338	0.13338	0
1	G40	2	2	0	#NAME?	0	5.80107	0.16148	1.61855	0.61969	91.7992	0	0	0	0
1	G40	2	2	0	#NAME?	0	7.17329	0	7.63714	3.58519	81.6044	0	0	0	0
1	G41	1	1	dv	#NAME?	0.91781	39.0343	0	0.11614	17.0173	42.6275	0	0.06907	0.06907	0.21786
1	G41	2	1	0	#NAME?	0	32.5315	0	0.11147	39.9724	27.3846	0	0	0	0
1	G41	2	1	0	#NAME?	0	49.9824	0	0	32.9511	17.0665	0	0	0	0
1	G42	1	1	sand	#NAME?	1.06382	2.50733	0	0.3076	0.75532	95.2598	0	0.10618	0.10618	0
1	G42	2	1	0	#NAME?	0	1.2296	0	0.44209	0.2734	97.7482	0	0.3067	0.3067	0
1	G42	2	1	0	#NAME?	0	0.31755	0	0.156	1.85852	97.6281	0	0.03986	0.03986	0
1	G43	1	2	sand	#NAME?	1.41982	1.61694	0	1.39172	3.06927	92.5022	0	0	0	0
1	G43	2	2	0	#NAME?	0	0	0	0.22446	3.8295	95.946	0	0	0	0
1	G43	2	2	0	#NAME?	0	0.77865	0	0.19881	3.32803	95.6945	0	0	0	0
1	G44	1	2	dv	#NAME?	0.96462	2.41224	0.0154	0.06994	9.11518	86.7591	0	0.45084	0.45084	0.21271
1	G44	2	2	0	#NAME?	0	4.63484	0	0.06713	1.164	94.0566	0	0.07741	0.07741	0
1	G44	2	2	0	#NAME?	0	1.58623	0	0.06789	4.29945	93.8725	0	0.17394	0.17394	0
1	G45	1	2	sand	#NAME?	1.02884	1.15038	28.7953	0.09405	10.9121	58.0193	0	0	0	0
1	G45	2	2	0	#NAME?	0	0.74532	0	0.14313	0.32115	98.7904	0	0	0	0
1	G45	2	2	0	#NAME?	0	1.18617	0.04456	0.09437	6.63053	92.0444	0	0	0	0
1	G46	1	2	sand	#NAME?	1.29596	2.40607	0	0.63054	0.4657	95.0214	0	0.18035	0.18035	0
1	G46	2	2	0	#NAME?	0	3.01238	0	1.08885	0.23092	95.5198	0	0.14808	0.14808	0
1	G46	2	2	0	#NAME?	0	2.12986	0.16105	0.46055	0.34181	96.8887	0	0.01799	0.01799	0
1	G47	1	2	sand	#NAME?	0.88777	3.41973	0	2.16025	5.30354	88.2287	0	0	0	0
1	G47	2	2	0	#NAME?	0	0.86129	0	0.54848	5.7245	92.8657	0	0	0	0
1	G47	2	2	0	#NAME?	0	0.81845	0	0.35856	6.72886	92.0941	0	0	0	0
1	G48	1	1	mix	#NAME?	1.29979	1.35618	0	0.02793	22.4464	74.8596	0	0.01007	0.01007	0
1	G48	2	1	0	#NAME?	0	0.56581	0	0.03811	22.8621	76.534	0	0	0	0
1	G48	2	1	0	#NAME?	0	0.28393	0	0.05223	1.73473	97.9291	0	0	0	0
1	G49	1	2	mix	#NAME?	1.08781	9.50161	0	1.38131	12.6651	75.3561	0	0.00808	0.00808	0
1	G49	2	2	0	#NAME?	0	3.49297	0	1.10578	18.7704	76.616	0	0.01488	0.01488	0
1	G49	2	2	0	#NAME?	0	0.51102	0.01143	6.9639	3.51938	88.9541	0	0.04019	0.04019	0
1	G50	1	2	shell	#NAME?	1.96671	1.22794	0	0.817	2.01009	93.9783	0	0	0	0
1	G50	2	2	0	#NAME?	0	0.91204	0	0.3389	3.1378	95.6113	0	0	0	0
1	G50	2	2	0	#NAME?	0	0.2619	0	0.08182	1.69197	97.9643	0	0	0	0
1	G51	1	2	dv	#NAME?	1.22158	2.85722	0	0.26019	10.7781	84.4812	0	0.40167	0.40167	0
1	G51	2	2	0	#NAME?	0	2.83603	0	0.25371	9.33804	87.4806	0	0.09161	0.09161	0
1	G51	2	2	0	#NAME?	0	3.36049	0	0.06287	12.2599	84.2461	0	0.07062	0.07062	0
1	G52	1	2	dv	#NAME?	0.7031	4.72191	0	0.32015	10.9753	82.7648	0	0.32558	0.32558	0.18923
1	G52	2	2	0	#NAME?	0	5.41561	0	0.42226	3.67771	90.3834	0	0.10097	0.10097	0
1	G52	2	2	0	#NAME?	0	0.54635	0	2.87529	1.01495	95.2681	0	0.29533	0.29533	0
1	G53	1	1	dv	#NAME?	1.13924	4.386	0	0	7.42352	87.0512	0	0	0	0
1	G53	2	1	0	#NAME?	0	0.75509	0	0.00418	8.07614	91.1646	0	0	0	0
1	G53	2	1	0	#NAME?	0	1.63644	0	0.03227	8.30095	90.0303	0	0	0	0
1	G54	1	2	mix	#NAME?	0.80924	6.492	0	0.48822	7.18289	84.9806	0.00179	0.04528	0.04707	0
1	G54	2	2	0	#NAME?	0	2.36617	0	0.01224	11.1106	86.511	0	0	0	0
1	G54	2	2	0	#NAME?	0	3.83864	0	0.47394	2.38457	93.2365	0	0.06632	0.06632	0
1	G55	1	1	dv	#NAME?	1.41636	1.35741	0	0.29533	8.98041	86.6259	0	1.32456	1.32456	0
1	G55	2	1	0	#NAME?	0	0.85224	0	0.17441	13.8766	84.8952	0	0.20152	0.20152	0
1	G55	2	1	0	#NAME?	0	0.71237	0	0.18909	2.22448	96.3488	0	0.52527	0.52527	0
1	G56	1	1	shell	#NAME?	1.52507	0.85984	0	2.87835	3.32504	91.3787	0	0.03299	0.03299	0
1	G56	2	1	0	#NAME?	0	0.20889	0	21.0654	1.44304	76.6697	0.00488	0.60812	0.613	0
1	G56	2	1	0	#NAME?	0	0.4241	1.08512	1.24873	0.44046	96.8016	0	0	0	0
1	G57	1	2	shell	#NAME?	1.36904	4.91853	0	1.19163	9.9605	82.5331	0	0.02724	0.02724	0
1	G57	2	2	0	#NAME?	0	0.62431	0	0.29441	4.36994	94.7083	0	0.00304	0.00304	0
1	G57	2	2	0	#NAME?	0	2.28857	0	0.21663	2.83782	94.657	0	0	0	0
1	G58	1	1	dv	#NAME?	1.21334	6.32259	0	0	31.6604	60.8037	0	0	0	0
1	G58	2	1	0	#NAME?	0	1.46976	0	0.09186	7.13519	91.3032	0	0	0	0
1	G58	2	1	0	#NAME?	0	1.8099	0	0.04138	24.0415	74.1072	0	0	0	0
1	G59	1	2	sand	#NAME?	1.38135	2.56839	0	0.01292	15.6879	80.3495	0	0	0	0
1	G59	2	2	0	#NAME?	0	1.02733	0	0.01145	22.5402	76.4187	0	0.0023	0.0023	0
1	G59	2	2	0	#NAME?	0	1.1678	0	0	27.3086	71.5236	0	0	0	0
1	G60	1	1	sand	#NAME?	1.21895	3.02124	19.9792	0.338	12.4992	62.837	0	0.10637	0.10637	0
1	G60	2	1	0	#NAME?	0	0.65856	0	2.34919	1.41125	95.1643	0.0018	0.41487	0.41667	0
1	G60	2	1	0	#NAME?	0	0.68692	0	0.56009	1.63549	96.9697	0	0.14784	0.14784	0
1	G61	1	2	sand	#NAME?	1.76649	1.07779	0.12144	0	3.7407	93.2936	0	0	0	0
1	G61	2	2	0	#NAME?	0	0.84283	0	0.01787	0.71647	98.4228	0	0	0	0
1	G61	2	2	0	#NAME?	0	1.56644	0	1.11701	0.51274	96.8004	0	0.00344	0.00344	0
1	G62	1	2	mix	#NAME?	0.90395	18.508	0	2.53873	4.24198	73.08	0	0.34286	0.34286	0.38451
1	G62	2	2	0	#NAME?	0	5.98683	2.7849	0.22348	16.358	74.6468	0	0	0	0
1	G62	2	2	0	#NAME?	0	23.4462	0	3.49032	15.8962	56.3784	0	0.58372	0.58372	0.20516
1	G63	1	2	dv	#NAME?	1.96288	15.0339	0	0.10699	9.94522	72.3969	0	0.55408	0.55408	0
1	G63	2	2	0	#NAME?	0	4.4576	0	0.16612	7.31304	87.9892	0	0.07403	0.07403	0
1	G63	2	2	0	#NAME?	0	0.62965	0	0.07915	7.23917	91.933	0	0.11907	0.11907	0

## Sheet: File_1
Nest_designation	Dry_vegetation	Live_vegetation	Total_vegetation	Sand	Granule+Pebble	Cobble	Object	Shell	Location
1	1	1	1	2	1	0	0	2	2
2	1	0	1	4	1	0	1	2	2
2	1	0	1	4	0	0	1	2	2
1	1	0	1	4	0	0	0	1	2
2	1	0	1	4	1	0	1	1	2
2	2	1	1	2	1	0	1	1	2
1	1	0	1	3	0	0	0	0	2
2	1	0	1	4	0	0	0	1	2
2	1	0	1	4	0	0	1	0	2
1	1	0	1	4	0	0	0	1	2
2	1	0	1	4	0	0	0	1	2
2	1	0	1	4	0	0	0	1	2
1	1	0	1	3	0	0	0	1	2
2	1	0	1	4	1	0	0	1	2
2	1	0	1	3	0	0	0	1	2
1	1	2	2	2	0	0	0	1	2
2	1	2	1	2	0	0	0	1	2
2	1	2	2	1	1	0	0	1	2
1	1	2	2	1	0	0	0	0	2
2	0	2	3	1	0	0	0	0	2
2	0	0	0	2	1	0	0	0	2
1	1	1	1	3	0	0	0	0	2
2	1	0	1	4	0	0	0	0	2
2	1	0	1	4	0	0	0	0	2
1	2	0	1	2	0	0	0	0	2
2	1	0	1	4	0	0	0	0	2
2	2	0	1	2	0	0	0	0	2
1	1	0	1	3	0	0	0	1	2
2	1	0	1	4	0	0	0	1	2
2	2	2	2	1	1	0	0	1	2
1	1	2	1	2	1	0	0	2	2
2	1	1	1	2	1	0	0	2	2
2	1	2	2	1	1	0	1	1	2
1	1	0	1	2	1	0	1	2	2
2	1	1	1	3	1	0	0	2	2
2	2	1	1	2	1	0	0	2	2
1	2	1	2	1	0	0	0	0	2
2	2	1	2	1	1	0	0	1	2
2	2	1	2	1	1	1	0	0	2
1	1	1	1	4	0	0	0	1	2
2	2	1	2	2	0	0	0	1	2
2	1	0	1	4	0	0	0	1	2
1	1	2	1	2	1	0	0	1	2
2	1	2	2	1	0	0	0	1	2
2	1	2	2	2	0	0	0	1	2
1	1	0	1	3	0	0	0	0	2
2	1	0	1	4	0	0	0	0	2
2	1	0	1	4	0	0	0	0	2
1	2	1	2	1	0	0	0	0	2
2	1	1	1	4	0	0	0	1	2
2	1	0	1	2	0	0	0	2	2
1	1	0	1	4	0	0	0	1	2
2	1	1	1	4	0	0	0	1	2
2	1	1	1	4	0	0	0	1	2
1	1	2	2	1	0	0	1	1	2
2	1	1	1	2	0	0	0	1	2
2	2	2	2	1	0	0	0	1	2
1	1	0	1	3	0	0	1	0	2
2	1	0	1	4	0	0	0	1	2
2	1	1	1	3	0	0	0	1	2
1	1	2	1	2	0	0	0	1	2
2	1	2	1	2	0	0	0	1	2
2	0	2	1	2	1	0	0	2	2
1	2	1	1	2	1	0	0	1	2
2	1	0	1	4	1	0	0	2	2
2	1	0	1	4	1	0	1	2	2
1	1	0	1	3	0	0	0	2	2
2	1	0	1	4	0	0	0	2	2
2	1	0	1	4	1	0	0	2	2
1	1	1	1	3	0	0	0	1	2
2	1	1	1	4	0	0	0	1	2
2	1	1	1	4	0	0	0	1	2
1	2	1	1	2	0	0	0	1	2
2	1	1	1	4	0	0	0	1	2
2	1	1	1	4	0	0	0	1	2
1	1	1	1	3	0	0	1	1	2
2	1	1	1	4	0	0	0	1	2
2	1	1	1	4	0	0	1	1	2
1	1	1	1	3	0	0	0	1	2
2	1	2	1	2	0	0	0	1	2
2	1	1	1	4	0	0	0	1	2
1	1	1	1	3	1	0	0	2	2
2	1	0	1	4	0	0	0	2	2
2	1	0	1	4	0	0	0	2	2
1	1	1	1	4	0	0	0	1	2
2	1	1	1	4	0	0	0	1	2
2	1	1	1	4	0	0	0	1	2
1	1	1	1	4	0	0	0	0	2
2	1	1	1	4	0	0	0	0	2
2	1	1	1	4	0	0	0	1	2
1	1	0	1	3	0	0	0	1	2
2	1	1	1	4	0	0	0	1	2
2	1	1	1	4	1	0	0	1	2
1	1	0	1	4	0	0	0	1	2
2	1	0	1	4	0	0	0	1	2
2	0	0	0	4	0	0	0	1	2
1	1	1	1	4	0	0	0	0	2
2	1	0	1	4	0	0	0	1	2
2	1	0	1	4	0	0	0	1	2
1	0	0	0	4	0	0	0	2	2
2	1	0	1	4	0	0	0	1	2
2	1	0	1	4	0	0	0	1	2
1	2	1	2	1	0	0	0	0	2
2	1	1	1	4	0	0	0	1	2
2	1	0	1	4	0	0	0	1	2
1	2	2	2	1	1	0	0	1	1
2	1	2	2	2	1	0	0	1	1
2	2	1	2	1	1	0	0	1	1
1	2	1	2	1	1	0	0	1	1
2	2	1	2	1	1	0	0	1	1
2	1	1	1	2	1	0	0	1	1
1	2	1	2	1	0	0	0	1	1
2	2	1	2	1	0	0	0	1	1
2	2	1	2	1	0	0	0	1	1
1	2	2	2	1	0	0	0	1	1
2	2	2	2	1	0	0	0	1	1
2	2	1	2	1	0	0	0	1	1
1	2	2	2	1	1	0	0	1	1
2	1	2	2	1	0	0	0	1	1
2	1	1	1	4	0	0	0	2	1
1	2	1	2	1	0	0	0	1	1
2	2	2	2	2	0	0	1	2	1
2	2	1	2	1	0	0	0	1	1
1	2	1	2	1	0	0	0	1	1
2	2	1	3	1	0	0	0	1	1
2	2	2	3	1	0	0	0	1	1
1	2	1	1	2	0	0	0	1	1
2	1	1	1	2	0	0	0	3	1
2	1	0	1	4	0	0	0	1	1
1	2	1	2	1	0	0	0	1	1
2	2	1	2	1	0	0	0	1	1
2	2	1	2	1	0	0	0	1	1
1	2	2	2	1	1	0	0	1	1
2	2	2	2	1	1	1	0	1	1
2	1	2	1	2	1	1	1	1	1
1	2	1	1	2	1	0	0	2	1
2	1	1	1	2	1	0	0	3	1
2	1	1	1	2	1	0	0	3	1
1	2	1	2	1	0	0	0	2	1
2	2	1	2	1	0	0	0	2	1
2	2	1	2	1	0	0	0	1	1
1	2	1	3	1	0	0	0	1	1
2	2	2	2	1	0	0	0	1	1
2	2	2	2	1	0	0	0	1	1
1	2	1	2	1	0	0	0	1	1
2	2	1	3	1	0	0	0	0	1
2	2	1	2	1	0	0	0	1	1
1	2	2	2	1	1	0	0	1	1
2	2	2	2	1	0	0	0	2	1
2	1	2	1	1	0	0	0	3	1
1	2	2	2	1	1	1	1	1	1
2	1	2	2	2	1	0	0	1	1
2	1	1	1	2	1	0	0	1	1
1	1	0	1	3	0	0	0	0	1
2	2	1	2	2	0	0	0	1	1
2	1	1	1	3	1	0	1	0	1
1	2	1	2	1	0	0	0	1	1
2	2	1	1	2	0	0	0	0	1
2	1	1	1	3	0	0	0	1	1
1	2	2	2	1	0	0	0	0	1
2	2	2	2	1	0	0	0	1	1
2	2	1	2	1	0	0	0	1	1
1	2	2	2	1	1	0	0	1	1
2	2	2	2	1	0	0	0	1	1
2	2	2	2	1	0	0	0	1	1
1	1	1	1	3	0	0	0	0	1
2	1	1	1	2	0	0	0	0	1
2	1	1	1	3	0	0	0	0	1
1	2	1	2	1	1	0	0	1	1
2	2	1	2	1	0	0	0	1	1
2	2	1	2	1	1	0	0	1	1
1	1	0	1	1	0	0	1	3	1
2	1	1	1	3	0	0	0	2	1
2	1	0	1	2	1	0	1	3	1
1	2	2	2	1	0	0	0	1	1
2	2	2	2	1	0	0	0	1	1
2	2	2	2	1	0	0	0	1	1
1	1	1	1	3	0	0	0	0	1
2	1	1	1	4	0	0	0	0	1
2	1	1	1	4	0	0	0	0	1
1	1	1	1	2	1	0	0	3	1
2	1	1	1	3	0	0	0	2	1
2	2	1	1	2	1	0	1	2	1
1	1	1	1	3	1	0	0	1	1
2	1	1	1	3	0	0	0	1	1
2	1	1	1	2	0	0	0	1	1
1	1	1	1	2	0	0	0	3	1
2	1	1	1	3	1	0	1	2	1
2	1	1	1	4	0	0	0	1	1
1	1	1	1	3	0	0	0	1	1
2	1	1	1	4	0	0	0	1	1
2	1	1	1	3	0	0	0	1	1
1	1	1	1	3	1	0	0	2	1
2	1	1	1	4	0	0	0	1	1
2	1	1	1	4	1	0	0	1	1
1	1	1	1	3	1	0	0	2	1
2	1	1	1	3	0	0	0	2	1
2	1	1	1	3	0	0	0	2	1
1	1	1	1	2	1	0	0	2	1
2	1	1	1	3	1	0	1	2	1
2	1	1	1	3	1	0	0	2	1
1	1	2	1	2	1	0	0	2	1
2	1	1	1	3	1	0	0	2	1
2	1	0	1	3	0	0	0	2	1
1	1	1	1	2	0	0	1	2	1
2	1	1	1	3	0	0	0	2	1
2	1	1	1	3	0	0	0	1	1
1	1	1	1	2	0	0	0	1	1
2	1	1	1	3	0	0	0	1	1
2	1	2	1	2	0	0	0	1	1
1	1	1	1	2	1	0	1	1	1
2	1	2	1	2	1	0	0	1	1
2	1	2	1	2	1	1	0	1	1
1	1	1	1	2	1	0	0	2	1
2	1	1	1	3	0	0	1	2	1
2	1	1	1	2	0	0	0	2	1
1	2	2	2	1	1	1	0	1	1
2	2	2	2	1	0	0	0	1	1
2	2	2	2	1	0	0	0	0	1
1	1	1	1	3	1	0	0	1	1
2	1	1	1	4	1	0	0	1	1
2	1	1	1	4	1	0	0	1	1
1	1	1	1	3	0	0	0	2	1
2	0	1	1	3	0	0	0	1	1
2	1	1	1	3	0	0	0	1	1
1	1	1	1	2	1	1	1	1	1
2	1	1	1	3	1	0	0	1	1
2	1	1	1	3	1	0	0	1	1
1	1	2	1	1	0	0	1	1	1
2	1	1	1	4	0	0	0	1	1
2	1	1	1	3	0	0	1	1	1
1	1	1	1	3	1	0	0	1	1
2	1	1	1	3	1	0	0	2	1
2	1	1	1	3	1	0	1	1	1
1	1	1	1	2	0	0	0	2	1
2	1	1	1	3	0	0	0	1	1
2	1	1	1	3	0	0	0	1	1
1	1	2	2	2	1	0	0	1	1
2	1	2	2	2	0	0	0	1	1
2	1	1	1	4	0	0	0	1	1
1	1	2	2	2	1	0	0	2	1
2	1	2	2	2	1	0	0	2	1
2	1	1	1	2	1	0	1	2	1
1	1	1	1	3	0	0	0	1	1
2	1	1	1	3	0	0	0	1	1
2	1	1	1	4	0	0	0	1	1
1	1	2	1	2	1	0	0	1	1
2	1	1	1	2	1	0	0	1	1
2	1	2	1	2	1	0	0	1	1
1	1	2	1	2	1	1	0	1	1
2	1	1	1	3	1	0	0	1	1
2	1	1	1	3	1	0	0	2	1
1	1	1	1	2	0	0	0	0	1
2	1	1	1	3	0	0	0	1	1
2	1	1	1	3	0	0	0	1	1
1	1	1	1	2	1	0	0	1	1
2	1	2	1	2	0	0	0	1	1
2	1	1	1	3	1	0	0	1	1
1	1	1	1	2	1	0	0	1	1
2	1	2	1	2	1	0	0	1	1
2	1	1	1	3	1	0	0	1	1
1	1	1	1	3	1	0	0	2	1
2	1	1	1	2	1	0	0	3	1
2	1	1	1	3	0	0	1	2	1
1	1	1	1	2	1	0	0	2	1
2	1	1	1	3	1	0	0	1	1
2	1	1	1	3	0	0	0	1	1
1	1	2	2	1	0	0	0	0	1
2	1	1	1	3	0	0	0	1	1
2	1	2	2	2	0	0	0	1	1
1	1	2	1	2	0	0	0	1	1
2	1	2	2	2	1	0	0	1	1
2	1	2	2	1	0	0	0	0	1
1	1	2	1	1	1	0	1	1	1
2	1	1	1	3	1	0	0	2	1
2	1	1	1	3	1	0	0	1	1
1	1	1	1	3	0	0	1	0	1
2	1	1	1	4	0	0	0	1	1
2	1	1	1	3	1	0	0	2	1
1	2	1	2	2	1	1	0	2	1
2	1	2	2	2	0	0	1	1	1
2	2	2	2	1	1	1	0	2	1
1	2	1	2	1	1	0	0	1	1
2	1	1	1	2	1	0	0	1	1
2	1	1	1	3	1	0	0	1	1

## Sheet: File_2
Order	Name	Nest.fate	Dry.vegetation	Live.vegetation	Sand	Granule.Pebble	Cobble	Object	Shell
1	B1	1	0.10882	9.73736	87.9926	0.00407	0	0	1.01781
2	B2	1	0.0063	0	98.3975	0	0	0	0.31464
3	B3	1	3.16547	0	95.7233	0	0	0	0
4	B4	1	0.4233	0	98.8984	0	0	0	0.06716
5	B5	1	5.79835	0	92.534	0	0	0	0.13926
6	B6	1	7.06904	16.27	76.0199	0	0	0	0.0591
7	B7	1	0.59488	57.3384	41.0623	0	0	0	0
8	B8	1	7.40423	0.42661	91.5622	0	0	0	0
9	B9	1	11.3814	0	88.2091	0	0	0	0
10	B10	1	2.73083	0	96.0059	0	0	0	0.54601
11	B11	1	0.852955	13.4116	82.774	0.32988	0	0	1.63887
12	B12	1	7.71269	0	86.9538	0.03477	0	1.79039	2.72134
13	B13	1	64.1494	0.49435	34.5974	0	0	0	0
14	B14	1	1.1065	0.02792	97.8109	0	0	0	0.29029
15	B15	1	0.97184	13.4574	84.1601	0.00934	0	0	0.29518
16	B16	1	5.07909	0	94.0468	0	0	0	0
17	B17	1	79.8426	3.6846	15.5272	0	0	0	0
18	B18	1	0.8446	0	98.2511	0	0	0	0.07586
19	B19	1	9.22871	51.444	37.6714	0	0	0.00524	0.49628
20	B20	1	3.96276	0	94.5973	0	0	0.03465	0
21	B21	1	0.1616	19.1358	79.3828	0	0	0	0.76669
22	B23	1	11.8979	0.06447	86.8078	0.02471	0	0	0.65944
23	B24	1	2.51085	0	94.5544	0	0	0	1.22946
24	B25	1	2.03638	7.51792	89.3259	0	0	0	0.20973
25	B26	1	16.1348	0.31708	82.0377	0	0	0	0.03752
26	B27	1	3.60603	0.10717	95.6299	0	0	0.04822	0.0748
27	B28	2	3.44368	0.12944	94.6825	0	0	0	0.83331
28	B29	2	1.62985	0.00853	96.6932	0.02966	0	0	1.05554
29	B30	2	0.40725	0.04011	98.2041	0	0	0	0.34547
30	B31	1	0.70213	0.36394	98.1496	0	0	0	0
31	B32	2	4.13705	0	94.7809	0	0	0	0.16605
32	B33	2	0.0624	0	98.3773	0	0	0	0.21341
33	B34	2	0.68456	0.63067	98.0915	0	0	0	0
34	B35	2	0	0	98.2026	0	0	0	1.03506
35	B36	1	32.2357	6.25347	60.9374	0	0	0	0
36	G1	1	15.9353	11.0178	71.2048	0.38198	0	0	0.70719
37	G2	1	37.4111	5.73328	54.7076	0.11684	0	0	0.92899
38	G3	1	49.8239	3.06594	45.9479	0	0	0	0.14106
39	G4	1	46.1239	22.49	29.8488	0	0	0	0.43106
40	G5	1	24.6	10.8844	62.7034	0.12982	0	0	0.42483
41	G6	1	21.1837	7.84193	69.5027	0	0	0	0.37558
42	G7	2	77.469	5.4074	16.3791	0	0	0	0.04669
43	G8	1	19.4971	0.27553	78.9156	0	0	0	0.58682
44	G9	1	77.3931	2.60131	19.5048	0	0	0	0.0142
45	G10	1	32.5876	19.0507	47.3313	0.4725	0	0	0.03484
46	G11	1	12.272	2.39417	79.5826	0.03361	0	0	5.17892
47	G12	1	19.3057	5.16325	69.4877	0	0	0	5.0473
48	G13	2	88.2881	8.52044	2.25803	0	0	0	0.01445
49	G14	1	70.6193	6.96262	21.3137	0	0	0	0.04546
50	G15	1	30.9537	10.5038	56.924	0.04327	0	0	0.75648
51	G16	1	11.2816	10.1262	69.7565	6.42771	0.74621	0.03935	0.59897
52	G17	1	8.56661	0	90.0014	0	0	0	0
53	G18	1	21.0354	8.39487	69.5463	0	0	0	0.00468
54	G19	2	53.2319	22.6465	23.1786	0	0	0	0
55	G20	2	65.1307	14.0083	19.9607	0.03682	0	0	0.10224
56	G21	1	7.98187	1.92793	89.4061	0	0	0	0
57	G23	2	26.2103	7.7753	63.7437	0.08758	0	0	0.87729
58	G24	1	2.78447	0	67.9158	0	0	0.05772	28.5178
59	G27	1	21.4852	23.7097	54.3494	0	0	0	0.00761
60	G28	1	4.58263	3.92492	90.8943	0	0	0	0
61	G29	1	1.12207	1.53002	78.1684	0.02273	0	0	17.3198
62	G30	2	3.66944	3.24545	91.3382	0.66697	0	0	0.14601
63	G31	1	0.25927	1.11494	86.6118	0	0	0	11.3588
64	G32	2	1.26206	1.38351	95.6343	0	0	0	0.50252
65	G33	2	1.1547	0.75833	94.1186	0.14425	0	0	2.11941
66	G34	2	1.70186	1.04644	91.096	0.00769	0	0	4.97351
67	G35	1	2.17937	0.95843	87.0139	0.0643	0	0	8.40504
68	G36	2	7.31047	10.4929	79.7259	0.06478	0	0	1.36212
69	G37	2	2.2155	4.75744	83.6907	0	0	0.08314	8.2896
70	G38	1	7.28472	7.51013	83.8957	0	0	0	0.01425
71	G39	1	3.91346	9.26088	84.4708	0.24028	0	0.14632	0.75814
72	G40	2	6.15983	4.40279	84.8449	0.13338	0	0	2.64655
73	G41	1	39.0343	17.0173	42.6275	0.06907	0.21786	0	0.11614
74	G42	1	2.50733	0.75532	95.2597	0.10618	0	0	0.3076
75	G43	2	1.61694	3.06927	92.5023	0	0	0	1.39172
76	G44	2	2.41224	9.11518	86.7591	0.45084	0.21271	0.0154	0.06994
77	G45	2	1.15038	10.9121	58.0193	0	0	28.7953	0.09405
78	G46	2	2.40607	0.4657	95.0214	0.18035	0	0	0.63054
79	G47	2	3.41973	5.30354	88.2287	0	0	0	2.16025
80	G48	1	1.35618	22.4464	74.8596	0.01007	0	0	0.02793
81	G49	2	9.50161	12.6651	75.3561	0.00808	0	0	1.38131
82	G50	2	1.22794	2.01009	93.9783	0	0	0	0.817
83	G51	2	2.85722	10.7781	84.4812	0.40167	0	0	0.26019
84	G52	2	4.72191	10.9753	82.7648	0.32558	0.18923	0	0.32015
85	G53	1	4.386	7.42352	87.0512	0	0	0	0
86	G54	2	6.492	7.18289	84.9806	0.04707	0	0	0.48822
87	G55	1	1.35741	8.98041	86.6259	1.32456	0	0	0.29533
88	G56	1	0.85984	3.32504	91.3787	0.03299	0	0	2.87835
89	G57	2	4.91853	9.9605	82.5331	0.02724	0	0	1.19163
90	G58	1	6.32259	31.6604	60.8037	0	0	0	0
91	G59	2	2.56839	15.6879	80.3495	0	0	0	0.01292
92	G60	1	3.02124	12.4992	62.837	0.10637	0	19.9792	0.338
93	G61	2	1.07779	3.7407	93.2936	0	0	0.12144	0
94	G62	2	18.508	4.24198	73.08	0.34286	0.38451	0	2.53873
95	G63	2	15.0339	9.94522	72.3969	0.55408	0	0	0.10699

## Sheet: File_3
Location	Name	Nest fate	Gravel	Very_coarse_sand	Coarse_sand	Medium_sand	Fine_sand	Very_fine_sand	Mud
1	G1	1	3.6	0.5	0.5	3.4	37.6	44.5	9.3
1	G2	1	1.3	0.8	0.8	4.7	37.2	44.2	10.2
1	G3	1	0	0.3	0.3	3.8	50.2	40.1	4.8
1	G4	1	2.59	1.6	0.7	3.59	32.6	41.58	15.35
1	G5	1	4.1	2.3	1.8	7.89	36.46	34.47	11.59
1	G6	1	0.2	0.6	0.7	2.8	31.3	52.9	11.1
1	G7	2	3	2.7	4.1	6.3	35.9	34.3	13
1	G8	1	0	0.1	0.3	9.2	37.9	46.1	6.3
1	G9	1	0	0.1	1.4	3.4	33.1	45.1	16
1	G10	1	0.7	6.7	3.3	7.6	38.5	34.7	7.7
1	G11	1	0.1	0.1	0.5	10.68	47.6	35.93	4.39
1	G12	1	0.1	0.3	1.3	3.3	38.3	46.6	9.8
1	G13	2	0.2	0.3	1.7	3.7	38.8	43.8	11.1
1	G14	1	0.9	0.5	2	5.2	23.2	32.8	34.5
1	G15	1	5.59	2.2	1.3	5.29	28.17	40.56	15.38
1	G16	1	1.39	1.2	1.49	6.08	41.24	41.14	7.37
1	G17	1	0.3	0.2	0.4	7.19	49.15	38.26	3.9
1	G18	1	0.4	0.1	0.2	5.09	48.05	41.06	4.6
1	G19	2	2.19	1.3	0.7	3.39	54.24	31.9	5.58
1	G20	2	2.89	1.89	1.4	6.98	26.42	40.98	18.64
1	G21	1	0.2	0.2	0.2	9.16	50.6	35.06	3.88
1	G23	2	2.19	0.6	0.4	7.77	66.53	19.42	1.29
1	G24	1	0.9	1	6.79	28.04	52.4	8.08	1
1	G27	1	1.3	1.1	0.5	5.09	75.42	13.09	2
1	G28	1	2.79	1.2	0.5	4.79	71.36	14.67	3.19
1	G29	1	0.6	0.7	1.7	12.59	51.35	27.77	4.4
1	G30	2	0.3	0.2	1.1	10.28	55.69	26.75	4.89
1	G31	1	2.8	2.9	2.6	13.1	46	26.6	5
1	G32	2	4.48	2.19	1.89	6.17	55.02	24.68	4.88
1	G33	2	1	0.7	0.5	6	53	32.8	5.6
1	G34	2	0.5	1.6	2.2	15.4	45.9	28.2	5.5
1	G35	1	0.5	0.8	1.5	15.2	62.1	16.3	2.8
1	G36	2	0.5	0.6	0.9	6.6	53.3	31.3	6
1	G37	2	0.8	1.4	3	14.3	45	29.7	5.1
1	G38	1	0.2	0.2	0.1	12.5	52.3	30.1	4.3
1	G39	1	0.5	0.6	1.1	15.5	55.7	22	3.9
1	G40	2	1.9	1.4	1.7	8.1	49.6	29.5	7
1	G41	1	1.4	0.7	0.7	4.9	45.9	38.4	7.6
1	G42	1	0.2	1.6	2.3	11.1	46.2	31.6	6.1
1	G43	2	1.3	1	1.4	16.9	52.8	22.6	3.5
1	G44	2	0.7	0.7	0.4	6.8	53.2	31.3	6.4
1	G45	2	3.4	2	0.9	5.1	47.9	32.2	7.8
1	G46	2	0.1	0.1	1.9	8.2	53.2	30.3	5.5
1	G47	2	0.4	0.3	1.3	12.3	58.1	22.5	4.6
1	G48	1	0.7	0.3	2.3	6	37.3	43.8	9.2
1	G49	2	0.1	0.4	1.5	7.8	47.4	34	8.2
1	G50	2	0.5	0.2	2.1	9.1	42.2	35.7	9.2
1	G51	2	0.6	0.2	1.1	9.9	63.8	20.1	3.3
1	G52	2	0.4	0.4	2.2	8.4	47.8	33.3	7
1	G53	1	1.3	1	9.4	18.2	44.1	20.1	4.8
1	G54	2	0.4	1.1	2.1	9.5	40.6	39	4.3
1	G55	1	0	0.3	0.3	4.4	64.1	25.1	4.5
1	G56	1	0.1	0.6	1.6	2.9	44.7	41	8.1
1	G57	2	0	0.8	1.7	4.7	40.7	39.5	12.1
1	G58	1	1	1.4	0.9	3.8	35.8	41.7	14.9
1	G59	2	0.1	0.1	0.4	15.4	53.4	27.4	3
1	G60	1	0.7	0.6	1.5	8.6	43.3	35.4	9.5
1	G61	2	0.1	0.1	0.2	18.6	57	21.7	2.1
1	G62	2	0.4	0.6	0.6	8.4	51.3	32.8	5.5
1	G63	2	0.1	0.2	2	6.2	48.6	34.6	7.6
2	B1	1	1.9	5.2	8.7	42.3	15.1	2.4	23.9
2	B2	1	1.7	7.4	10.4	17.8	19.9	5.3	37.1
2	B3	1	0	0.2	5.9	8.8	28.5	41.1	14.9
2	B4	1	0	0.1	1.5	10.6	37.2	38.1	12.3
2	B5	1	0	0.1	1.4	7.9	31.8	40.2	18.2
2	B6	1	0	0.1	0.6	9.5	34.9	43.3	10.8
2	B7	1	0	0.1	1.9	4.8	45.8	43.8	3
2	B8	1	0.3	1.1	2	7.9	30.2	43.3	14.6
2	B9	1	0	0.5	5.8	20.6	35.4	29.9	7.4
2	B10	1	0	1.6	6	24.2	31.8	27.1	8.4
2	B11	1	0.5	1.6	2.8	15.7	35.9	33.9	9.5
2	B12	1	0.1	0.2	2	15.6	46.7	28.7	5.4
2	B13	1	0	0.1	0.9	14.3	41.2	38.2	4.9
2	B14	1	4.1	1.8	14.6	21.9	30.4	20.1	6.5
2	B15	1	0.1	0.4	2.8	9.5	23.6	48.9	13
2	B16	1	0	0.1	4.1	5.6	42	35.8	11.4
2	B17	1	0	0.1	2.9	6.5	29.6	46.4	13.7
2	B18	1	0	0.1	1.7	14.3	37.6	36.3	9.4
2	B19	1	0.4	1.4	4.5	10.6	27.8	39.7	14.4
2	B20	1	0.7	0.8	11.4	13.1	37.6	31.3	4.6
2	B21	1	0.1	0.1	2	10	39.1	40.3	7.4
2	B23	1	1.2	2.8	13.2	20.6	20.4	28.1	12.5
2	B24	1	0.8	2.5	12.2	16.4	35.1	25	6.7
2	B25	1	0.1	0.1	2.6	5.9	38.6	44.3	7.3
2	B26	1	0	0.3	7.6	18.1	30.3	32.4	10
2	B27	1	0.5	1	9.2	18.4	20.8	35.4	14.1
2	B28	2	1.6	5.6	13.5	20.8	23.2	26.1	8.3
2	B29	2	1.8	3.3	15	20.3	24.1	24.3	10
2	B30	2	0	0.1	1.5	11.1	25.1	42.1	19.5
2	B31	1	0.2	0.3	4.8	13.3	25.2	40	14.8
2	B32	2	1.3	3.1	10.8	20	30.1	24.2	9.3
2	B33	2	0	0.8	11.6	13.5	52.8	19.6	0.9
2	B34	2	1	3.6	3.3	5.6	23.1	47.8	14.9
2	B35	2	2.2	3.7	8.6	16.6	21.4	34.9	12.1
2	B36	1	0.1	1	7.4	15	34	18.1	23.7

## Sheet: File_4
Soil_cluster	NWD	NVD	Cover_cluster	nest_fate	Location
2	4	3	1	1	2
2	4	4	1	1	2
3	4	3	1	1	2
3	4	4	1	1	2
3	4	4	1	1	2
3	2	3	1	1	2
3	1	3	2	1	2
3	4	2	1	1	2
2	4	4	1	1	2
2	4	4	1	1	2
3	1	1	1	1	2
1	3	4	1	1	2
3	1	3	2	1	2
2	2	4	1	1	2
3	1	1	1	1	2
3	4	4	1	2	2
3	3	3	2	1	2
3	2	3	1	1	2
3	1	1	2	1	2
3	1	4	1	1	2
3	1	1	1	1	2
2	3	2	1	1	2
2	3	2	1	1	2
3	1	2	1	1	2
2	3	2	1	1	2
2	4	4	1	1	2
2	3	4	1	2	2
2	4	4	1	2	2
3	4	4	1	2	2
3	4	4	1	1	2
2	2	4	1	2	2
1	1	4	1	2	2
3	2	3	1	2	2
2	3	4	1	2	2
2	4	3	2	1	2
3	2	4	1	1	1
3	1	3	2	1	1
1	2	3	2	1	1
3	2	2	2	1	1
3	2	4	1	1	1
3	2	1	1	1	1
3	1	3	2	2	1
3	4	4	1	1	1
3	1	1	2	1	1
3	1	1	2	1	1
1	2	2	1	1	1
3	4	3	1	1	1
3	1	3	2	2	1
3	1	1	2	1	1
3	2	3	2	1	1
3	2	3	1	1	1
1	3	4	1	1	1
3	3	2	1	1	1
1	1	1	2	2	1
3	1	2	2	2	1
1	3	1	1	1	1
1	1	1	1	2	1
1	2	4	1	1	1
1	3	3	2	1	1
1	4	1	1	1	1
1	3	2	1	1	1
1	3	3	1	2	1
1	3	1	1	1	1
1	2	2	1	2	1
1	3	3	1	2	1
1	3	3	1	2	1
1	4	4	1	1	1
1	3	2	1	2	1
1	3	1	1	2	1
1	2	1	1	1	1
1	2	2	1	1	1
1	2	2	1	2	1
3	2	1	2	1	1
1	4	3	1	1	1
1	3	1	1	2	1
1	3	3	1	2	1
1	2	2	1	2	1
1	4	3	1	2	1
1	3	2	1	2	1
3	4	2	1	1	1
1	2	1	1	2	1
3	2	2	1	2	1
1	2	1	1	2	1
1	1	2	1	2	1
1	4	1	1	1	1
3	1	2	1	2	1
1	1	1	1	1	1
3	1	1	1	1	1
3	4	2	1	2	1
3	1	2	1	1	1
1	3	1	1	2	1
3	3	1	1	1	1
1	3	1	1	2	1
1	3	1	1	2	1
1	4	1	1	2	1

## Sheet: File_5
Name	Area	Nest_fate	Fail_reason	Dry_vegetation_cover	Live_vevegetation_cover	Total_vegetation_cover	Sand_cover	Granule_Pebble_cover	Cobble_cover	Object_cover	Shell_cover	Gravel	Very_coarse_sand	Coarse_sand	Medium_sand	Fine_sand	Very_fine_sand	Mud
B28	2	2	Flooding	3.44368	0.12944	3.57312	94.6825	0	0	0	0.83331	1.6	5.6	13.5	20.8	23.2	26.1	8.3
B29	2	2	Flooding	1.62985	0.00853	1.63838	96.6932	0.02966	0	0	1.05554	1.8	3.3	15	20.3	24.1	24.3	10
B30	2	2	Flooding	0.40725	0.04011	0.44736	98.2041	0	0	0	0.34547	0	0.1	1.5	11.1	25.1	42.1	19.5
B32	2	2	Flooding	4.13705	0	4.13705	94.7809	0	0	0	0.16605	1.3	3.1	10.8	20	30.1	24.2	9.3
B33	2	2	Flooding	0.0624	0	0.0624	98.3773	0	0	0	0.21341	0	0.8	11.6	13.5	52.8	19.6	0.9
B34	2	2	Flooding	0.68456	0.63067	1.31523	98.0915	0	0	0	0	1	3.6	3.3	5.6	23.1	47.8	14.9
B35	2	2	Flooding	0	0	0	98.2026	0	0	0	1.03506	2.2	3.7	8.6	16.6	21.4	34.9	12.1
G7	1	2	Unknown	77.469	5.4074	82.8764	16.3791	0	0	0	0.04669	3	2.7	4.1	6.3	35.9	34.3	13
G13	1	2	Unknown	88.2881	8.52044	96.8085	2.25803	0	0	0	0.01445	0.2	0.3	1.7	3.7	38.8	43.8	11.1
G19	1	2	Unknown	53.2319	22.6465	75.8785	23.1786	0	0	0	0	2.19342	1.29611	0.697906	3.38983	54.2373	31.9043	5.58325
G20	1	2	Unknown	65.1307	14.0083	79.139	19.9607	0.03682	0	0	0.10224	2.89133	1.89432	1.39581	6.97906	26.4207	40.9771	18.6441
G23	1	2	Unknown	26.2103	7.7753	33.9856	63.7437	0.08758	0	0	0.87729	2.19124	0.59761	0.398406	7.76892	66.5339	19.4223	1.29482
G30	1	2	Unknown	3.66944	3.24545	6.91489	91.3382	0.66697	0	0	0.14601	0.299401	0.199601	1.0978	10.2794	55.6886	26.7465	4.89022
G32	1	2	Unknown	1.26206	1.38351	2.64557	95.6343	0	0	0	0.50252	4.47761	2.18905	1.89055	6.16915	55.0249	24.6766	4.87562
G33	1	2	Flooding	1.1547	0.75833	1.91303	94.1186	0.14425	0	0	2.11941	1	0.7	0.5	6	53	32.8	5.6
G34	1	2	Flooding	1.70186	1.04644	2.7483	91.096	0.00769	0	0	4.97351	0.5	1.6	2.2	15.4	45.9	28.2	5.5
G36	1	2	Unknown	7.31047	10.4929	17.8033	79.7259	0.06478	0	0	1.36212	0.5	0.6	0.9	6.6	53.3	31.3	6
G37	1	2	Unknown	2.2155	4.75744	6.97294	83.6907	0	0	0.08314	8.2896	0.8	1.4	3	14.3	45	29.7	5.1
G40	1	2	Flooding	6.15983	4.40279	10.5626	84.8449	0.13338	0	0	2.64655	1.9	1.4	1.7	8.1	49.6	29.5	7
G43	1	2	Flooding	1.61694	3.06927	4.68621	92.5023	0	0	0	1.39172	1.3	1	1.4	16.9	52.8	22.6	3.5
G44	1	2	Flooding	2.41224	9.11518	11.5274	86.7591	0.45084	0.21271	0.0154	0.06994	0.7	0.7	0.4	6.8	53.2	31.3	6.4
G45	1	2	Unknown	1.15038	10.9121	12.0625	58.0193	0	0	28.7953	0.09405	3.4	2	0.9	5.1	47.9	32.2	7.8
G46	1	2	Flooding	2.40607	0.4657	2.87177	95.0214	0.18035	0	0	0.63054	0.1	0.1	1.9	8.2	53.2	30.3	5.5
G47	1	2	Flooding	3.41973	5.30354	8.72327	88.2287	0	0	0	2.16025	0.4	0.3	1.3	12.3	58.1	22.5	4.6
G49	1	2	Flooding	9.50161	12.6651	22.1667	75.3561	0.00808	0	0	1.38131	0.1	0.4	1.5	7.8	47.4	34	8.2
G50	1	2	Flooding	1.22794	2.01009	3.23803	93.9783	0	0	0	0.817	0.5	0.2	2.1	9.1	42.2	35.7	9.2
G51	1	2	Flooding	2.85722	10.7781	13.6353	84.4812	0.40167	0	0	0.26019	0.6	0.2	1.1	9.9	63.8	20.1	3.3
G52	1	2	Flooding	4.72191	10.9753	15.6972	82.7648	0.32558	0.18923	0	0.32015	0.4	0.4	2.2	8.4	47.8	33.3	7
G54	1	2	Unknown	6.492	7.18289	13.6749	84.9806	0.04707	0	0	0.48822	0.4	1.1	2.1	9.5	40.6	39	4.3
G57	1	2	Flooding	4.91853	9.9605	14.879	82.5331	0.02724	0	0	1.19163	0	0.8	1.7	4.7	40.7	39.5	12.1
G59	1	2	Predation	2.56839	15.6879	18.2563	80.3495	0	0	0	0.01292	0.1	0.1	0.4	15.4	53.4	27.4	3
G61	1	2	Flooding	1.07779	3.7407	4.81849	93.2936	0	0	0.12144	0	0.1	0.1	0.2	18.6	57	21.7	2.1
G62	1	2	Predation	18.508	4.24198	22.75	73.08	0.34286	0.38451	0	2.53873	0.4	0.6	0.6	8.4	51.3	32.8	5.5
G63	1	2	Flooding	15.0339	9.94522	24.9791	72.3969	0.55408	0	0	0.10699	0.1	0.2	2	6.2	48.6	34.6	7.6
